# Supplementary material for: Digging the pupfish out of its hole: risk analyses to guide harvest of Devils Hole pupfish for captive breeding
Source: PeerJ. 2014 Sep 9;2:e549. doi: 10.7717/peerj.549 (PMC4168763; doi:10.7717/peerj.549)
Supplement: Supplemental Information 1 [file peerj-02-549-s001.xlsx]

## Sheet: Sheet1
YEAR	SPRING_COUNT	FALL_COUNT
1972	127	191
1973	208	253
1974	143	302
1975	158	260
1976	195	410
1977	210	490
1978	223	358
1979	179	345
1980	190	386
1981	237	470
1982	250	349
1983	248	448
1984	143	390
1985	174	467
1986		447
1987	180	484
1988	236	525
1989	223	451
1990	226	544
1991	215	492
1992	238	406
1993	226	473
1994	310	541
1995	217	543
1996	252	433
1997	164	387
1998	227	320
1999	197	316
2000	190	263
2001	159	334
2002	199	197
2003	147	297
2004	123	142
2005	-
2006	38	85
2007	38	92
2008	45	126
2009	83	137
2010	140	120
2011	105	118
2012	63	76
2013	38
